# Supplementary material for: Can empathy be taught? A cross-sectional survey assessing training to deliver the diagnosis of end stage renal disease
Source: PLoS One. 2021 Sep 8;16(9):e0249956. doi: 10.1371/journal.pone.0249956 (PMC8425537; doi:10.1371/journal.pone.0249956)
Supplement: S1 File — (XLSX) [file pone.0249956.s001.xlsx]

## Sheet: Satisfaction
		1- usefull?	1b-interest/10 (max)	2-lenght?	3-interest of role play	3b-will the session imapct your practice in the future?	3c-will the film of the patient impact your future practice?
XX	KES	essential		adapted	very
	interne 1	essential		adapted	very
	interne 2	essential		adapted	essential
	interne 3	very		adapted	very
	interne 4	essential		adapted	very
XX1	1	very	9	adapted	essential	yes	yes
	2	un peu	7	too long	very	yes	yes
	3	very	9	adapted	very	yes	yes
	4	essential	10	adapted	essential	yes	no
	5	very	10	adapted	very	yes	yes
	6	essential	9	adapted	very	yes	yes
	7	essential	10	adapted	very	yes	yes
	8	essential	8	adapted	essential	yes	yes
	9	very	10	adapted	very	yes	yes
	10	very	8	adapted	very	?	yes
	11	essential	8	adapted	essential	yes	yes
XX2	1	essential	8	too long	essential	yes	yes
	2	essential	8	adapted	very	yes	yes
	3	very	8	adapted	essential	yes	yes
	4	essential	9	adapted	essential	yes	yes
	5	very	9	adapted	essential	yes	yes
	6	essential	8	adapted	essential	yes	yes
	7	very	8	adapted	essential	yes	yes
XX3	1	essential	10	adapted	very	yes	yes
	2	very	10	too short	very	yes	yes
	3	very	8	adapted	very	yes	no
	4	essential	8	adapted	very	yes	yes
	5	very	8	adapted	essential	yes	yes
XX3	1	very	8	adapted	essential	yes	yes
	2	essential	10	adapted	essential	yes	ou
	3	very	8	adapted	essential	yes	yes
	4	very	8	adapted	un peu	yes	yes
	5	very	10	adapted	essential	yes	yes
	6	very	na	adapted	very	yes	yes
	7	essential	8	adapted	very	yes	yes
	8	very	8	adapted	very	yes	yes
	9	very	9	adapted	essential	yes	yes
	10	very	8	adapted	essential	yes	yes
	11	essential	8	adapted	essential	yes	yes
	Interest	essential (n=18)	18		length	adapted (n=36)	36	essential (n=19)	19	Training session			Vidéo change practice
		very useful (n=20)	20			too short (n=1)	1	very useful (n=19)	19		yes (n=33)	33	yes (n=31)	31
		quite useful (n=1)	1			too long (n=2)	2	quite useful (n=1)	1		no (n=0)	0	no (n=2)	2
		not useful (n=0)	0					not useful (n=0)	0

## Sheet: STAT
Before	After	Last follow up
111	127	xx													108	116	88	125	101
99	113														124	117	84	132	118
106	114
107	108
93	107
108	124
116	117
88	84
125	132
101	118
98	108	cc													81	98
107	118
101	117
112	115
50	83
106	109
113	128	vv
117	125
108	122
41	70
91	108
125	130	bb
100	111
98	101
109	113
97	112
119	134
81	98
91	118	nn
109	113
94	91
80	84
104	116
117	118	aa
100	104
112	123
111	123
119	130
115	120
88	125
105	107
98	106
122	122
115	116
100.152	112.773
	1.79228e-09

## Sheet: Jefferson
SESSION ww													SESSION 4/5/2016																									SESSION 4/4/2017											Session du 4/10
	AVANT	APRES	AVANT	APRES	AVANT	APRES	AVANT	APRES	AVANT	APRES	AVANT	APRES		AVANT	APRES	AVANT	APRES	AVANT	APRES	AVANT	APRES	AVANT	APRES	AVANT	APRES	AVANT	APRES	AVANT	APRES	AVANT	APRES	AVANT	APRES	AVANT	APRES	AVANT	APRES		AVANT	APRES	AVANT	APRES	AVANT	APRES	AVANT	APRES	AVANT	APRES	AVANT
Student	KES		XV		FG		PPV		SS		EV			#1		#2		#3		#4		#5		#6		#7		#8		#9		#10		#11	Manquant	#12	Manquant		AM		MSM		AS		BR		HIT		AR
1	2	6	6	7	7	7	3	5	1	1	2	2		7	7	5	7	4	5	6	6	2	2	7	7	7	7	4	6	7	7	7	7	5		6			6	6	6	7	6	7	3	7	2	1	7
2	6	7	5	6	7	7	7	7	1	1	6	6		6	7	7	6	6	6	6	6	6	6	5	6	5	6	6	6	7	7	6	6	7		6			7	7	7	7	6	7	1	1	7	7	7
3	5	3	6	6	3	5	5	2	7	2	6	4		2	6	4	5	5	5	5	6	2	2	2	2	6	5	6	6	4	7	2	5	3		6			6	6	5	6	2	1	2	4	5	5	5
4	4	6	6	6	5	7	7	6	1	3	6	7		5	6	4	6	6	6	6	5	7	6	6	6	6	6	4	5	7	7	4	6	6		7			4	6	6	7	6	7	4	1	5	4	7
5	3	2	4	4	5	6	6	6	1	7	4	4		2	2	6	7	5	5	5	4	4	6	3	4	5	5	4	5	5	7	5	4	5		5			6	6	3	3	6	7	2	4	7	7	5
6	6	6	6	7	2	2	2	2	7	1	3	2		4	6	4	6	3	3	6	6	2	3	2	6	6	7	1	2	4	1	3	6	6		6			5	6	6	6	2	2	3	7	6	4	3
7	3	4	7	1	2	7	6	7	7	2	5	6		6	7	6	6	5	5	6	6	6	7	6	7	7	6	7	5	7	7	6	6	6		6			6	6	7	7	5	7	1	1	6	7	7
8	3	5	5	7	6	7	7	7	1	1	7	7		5	6	6	5	3	6	6	6	7	7	6	7	7	6	4	5	7	7	2	7	4		4			5	7	6	7		7	1	1	6	4	7
9	6	6	5	6	6	5	7	7	1	7	6	6		6	7	1	6	5	6	6	6	6	6	6	6	3	5	1	2	7	7	5	6	2		5			7	7	4	6	6	6	4	3	7	7	7
10	5	7	6	6	6	7	7	7	1	1	6	7		6	7	6	6	5	6	5	5	6	6	6	6	6	6	4	3	6	6	7	7	6		6			6	6	6	6	7	7	1	4	7	7	6
11	7	7	7	7	7	7	5	7	1	7	7	7		7	7	6	6	6	6	6	6	6	7	6	7	7	7	2	6	7	7	7	7	3		6			5	7	7	7	7	7	1	1	1	5	7
12	6	7	6	7	7	7	7	7	1	7	7	7		5	7	5	6	6	6	6	6	6	6	6	7	7	7	4	6	7	7	4	6	7		7			5	7	7	7	7	7	1	1	5	7	7
13	4	6	5	7	3	6	6	7	1	1	7	6		6	6	7	6	6	6	5	6	6	7	5	6	6	6	5	4	1	7	6	7	6		7			4	6	6	7	5	7	1	1	3	4	7
14	7	6	6	7	7	7	7	7	1	7	7	7		7	7	6	6	6	6	5	6	6	7	6	7	7	7	6	5	7	7	6	6	7		2			6	7	7	7	7	7	1	1	7	7	7
15	6	7	6	7	7	7	6	6	1	7	7	7		7	7	2	4	6	6	4	4	2	2	6	7	5	6	4	3	7	7	6	2	5		6			7	7	5	6	7	7	4	4	6	7	7
16	7	6	5	7	6	7	7	7	1	6	6	6		6	7	6	6	6	6	5	3	6	7	6	7	6	6	5	1	7	7	6	6	6		6			6	7	6	7	7	7	1	7	1	7	7
17	2	5	4	6	2	6	4	5	1	7	2	2		5	5	6	5	6	6	3	3	6	7	5	7	5	2	6	5	7	7	4	6	5		4			7	6	4	6	6	7	1	7	1	7	6
18	3	2	3	4	4	6	4	4	7	1	2	6		5	6	6	6	4	5	4	6	2	3	5	6	2	4	4	3	7	6	3	6	5		5			3	5	5	6	3	1	4	4	4	4	3
19	6	4	2	3	2	2	2	2	7	7	3	3		7	7	4	4	7	7	7	7	3	4	7	7	7	7	5	4	7	7	6	6	7		7			6	6	7	5	6	7	4	4	4	6	6
20	7	6	7	7	7	2	7	7	1	7	7	7		7	7	2	4	6	7	5	5	2	6	7	6	6	6	6	2	7	7	6	6	7		7			6	7	7	5	7	7	1	7	1	1	7
total	98	108	107	118	101	117	112	115	50	83	106	109		111	127	99	113	106	114	107	108	93	107	108	124	116	117	88	84	125	132	101	118	108		114			113	128	117	125	108	122	41	70	91	108	125
[truncated: 45 more columns]

## Sheet: Jefferson_R
	Q1_pre	Q2_pre	Q3_pre	Q4_pre	Q5_pre	Q6_pre	Q7_pre	Q8_pre	Q9_pre	Q10_pre	Q11_pre	Q12_pre	Q13_pre	Q14_pre	Q15_pre	Q16_pre	Q17_pre	Q18_pre	Q19_pre	Q20_pre	Total_pre	Q1_post	Q2_post	Q3_post	Q4_post	Q5_post	Q6_post	Q7_post	Q8_post	Q9_post	Q10_post	Q11_post	Q12_post	Q13_post	Q14_post	Q15_post	Q16_post	Q17_post	Q18_post	Q19_post	Q20_post	Total_post	Q1_post	Q2_post	Q3_post	Q4_post	Q5_post	Q6_post	Q7_post
S0217_KES	2	6	5	4	3	6	3	3	6	5	7	6	4	7	6	7	2	3	6	7	98	6	7	3	6	2	6	4	5	6	7	7	7	6	6	7	6	5	2	4	6	108
S0217_XV	6	5	6	6	4	6	7	5	5	6	7	6	5	6	6	5	4	3	2	7	107	7	6	6	6	4	7	1	7	6	6	7	7	7	7	7	7	6	4	3	7	118	3	3	3	6	4	3	6
S0217_FG	7	7	3	5	5	2	2	6	6	6	7	7	3	7	7	6	2	4	2	7	101	7	7	5	7	6	2	7	7	5	7	7	7	6	7	7	7	6	6	2	2	117	7	7	3	6	4	3	6
S0217_PPV	3	7	5	7	6	2	6	7	7	7	5	7	6	7	6	7	4	4	2	7	112	5	7	2	6	6	2	7	7	7	7	7	7	7	7	6	7	5	4	2	7	115	3	7	3	7	7	1	6
S0217_SS	1	1	7	1	1	7	7	1	1	1	1	1	1	1	1	1	1	7	7	1	50	1	1	2	3	7	1	2	1	7	1	7	7	1	7	7	6	7	1	7	7	83
S0217_EV	2	6	6	6	4	3	5	7	6	6	7	7	7	7	7	6	2	2	3	7	106	2	6	4	7	4	2	6	7	6	7	7	7	6	7	7	6	2	6	3	7	109
S0516_1	7	6	2	5	2	4	6	5	6	6	7	5	6	7	7	6	5	5	7	7	111	7	7	6	6	2	6	7	6	7	7	7	7	6	7	7	7	5	6	7	7	127
S0516_2	5	7	4	4	6	4	6	6	1	6	6	5	7	6	2	6	6	6	4	2	99	7	6	5	6	7	6	6	5	6	6	6	6	6	6	4	6	5	6	4	4	113	6	6	2	5	6	6	5
S0516_3	4	6	5	6	5	3	5	3	5	5	6	6	6	6	6	6	6	4	7	6	106	5	6	5	6	5	3	5	6	6	6	6	6	6	6	6	6	6	5	7	7	114	5	6	5	6	6	5	6
S0516_4	6	6	5	6	5	6	6	6	6	5	6	6	5	5	4	5	3	4	7	5	107	6	6	6	5	4	6	6	6	6	5	6	6	6	6	4	3	3	6	7	5	108
S0516_5	2	6	2	7	4	2	6	7	6	6	6	6	6	6	2	6	6	2	3	2	93	2	6	2	6	6	3	7	7	6	6	7	6	7	7	2	7	7	3	4	6	107
S0516_6	7	5	2	6	3	2	6	6	6	6	6	6	5	6	6	6	5	5	7	7	108	7	6	2	6	4	6	7	7	6	6	7	7	6	7	7	7	7	6	7	6	124	4	7	4	7	7	1	1
S0516_7	7	5	6	6	5	6	7	7	3	6	7	7	6	7	5	6	5	2	7	6	116	7	6	5	6	5	7	6	6	5	6	7	7	6	7	6	6	2	4	7	6	117
S0516_8	4	6	6	4	4	1	7	4	1	4	2	4	5	6	4	5	6	4	5	6	88	6	6	6	5	5	2	5	5	2	3	6	6	4	5	3	1	5	3	4	2	84	3	6	6	6	6	2	6
S0516_9	7	7	4	7	5	4	7	7	7	6	7	7	1	7	7	7	7	7	7	7	125	7	7	7	7	7	1	7	7	7	6	7	7	7	7	7	7	7	6	7	7	132	7	7	7	6	4	7	7
S0516_10	7	6	2	4	5	3	6	2	5	7	7	4	6	6	6	6	4	3	6	6	101	7	6	5	6	4	6	6	7	6	7	7	6	7	6	2	6	6	6	6	6	118	5	6	5	6	6	4	5
S0516_11	5	7	3	6	5	6	6	4	2	6	3	7	6	7	5	6	5	5	7	7	108	.	.	.	.	.	.	.	.	.	.	.	.	.	.	.	.	.	.	.	.	.
S0516_12	6	6	6	7	5	6	6	4	5	6	6	7	7	2	6	6	4	5	7	7	114	.	.	.	.	.	.	.	.	.	.	.	.	.	.	.	.	.	.	.	.	.
S0417_AM	6	7	6	4	6	5	6	5	7	6	5	5	4	6	7	6	7	3	6	6	113	6	7	6	6	6	6	6	7	7	6	7	7	6	7	7	7	6	5	6	7	128	5	7	6	6	5	5	6
S0417_MSM	6	7	5	6	3	6	7	6	4	6	7	7	6	7	5	6	4	5	7	7	117	7	7	6	7	3	6	7	7	6	6	7	7	7	7	6	7	6	6	5	5	125	7	6	7	4	5	3	5
S0417_AS	6	6	2	6	6	2	5		6	7	7	7	5	7	7	7	6	3	6	7	108	7	7	1	7	7	2	7	7	6	7	7	7	7	7	7	7	7	1	7	7	122
S0417_BR	3	1	2	4	2	3	1	1	4	1	1	1	1	1	4	1	1	4	4	1	41	7	1	4	1	4	7	1	1	3	4	1	1	1	1	4	7	7	4	4	7	70	2	7	3	5	3	3	4
S0417_HIT	2	7	5	5	7	6	6	6	7	7	1	5	3	7	6	1	1	4	4	1	91	1	7	5	4	7	4	7	4	7	7	5	7	4	7	7	7	7	4	6	1	108	1	7	3	7	7	1	6
S1017_AR	7	7	5	7	5	3	7	7	7	6	7	7	7	7	7	7	6	3	6	7	125	7	7	6	7	5	3	7	7	7	6	7	7	7	7	7	7	7	6	6	7	130	7	7	7	7	5	7	7
S1017_RK	6	7	5	3	3	3	4	6	6	7	6	6	3	4	6	6	6	3	5	5	100	6	7	3	6	4	5	7	5	5	7	6	7	5	6	6	7	6	3	4	6	111	5	6	4	5	4	2	6
S1017_AH	5	7	2	7	2	1	7	7	2	6	7	7	7	3	4	7	2	3	7	5	98	7	5	6	7	1	2	7	7	2	6	7	7	7	3	3	7	2	3	7	5	101	5	6	5	7	2	5	2
S1017_YL	7	5	4	4	3	6	6	7	4	5	7	6	4	7	6	7	4	3	7	7	109	7	7	5	4	4	6	7	7	4	7	7	7	5	7	6	6	5	4	1	7	113	5	7	6	6	5	5	5
S1017_VF	4	6	4	6	3	3	4	6	6	5	6	6	5	4	5	6	5	4	3	6	97	6	6	3	6	3	3	6	7	6	6	7	6	6	6	6	6	6	5	5	7	112
S1017_MCL	7	7	3	7	3	3	7	7	7	7	7	7	5	7	7	7	3	4	7	7	119	7	7	7	7	5	3	7	7	7	7	7	7	7	7	7	7	7	7	7	7	134	7	6	7	7	4	7	7
S1017_ZS	6	5	2	3	3	2	3	3	6	4	4	7	5	3	2	6	2	6	3	6	81	7	5	3	6	4	3	6	4	3	4	6	7	5	7	6	6	3	4	4	5	98
S0318_AL	4	5	5	2	5	2	5	5	6	2	4	7	2	5	5	5	6	5	5	6	91	5	6	2	6	6	4	6	6	7	7	7	7	6	7	6	7	5	5	6	7	118	6	6	6	7	2	4	6
S0318_JA	5	7	4	3	6	5	5	4	7	6	7	7	3	7	5	5	6	3	7	7	109	5	7	2	4	6	4	7	6	7	6	7	7	4	7	6	6	6	3	6	7	113	6	6	5	2	6	2	7
S0318_CM	2	6	4	6	2	4	2	4	5	6	5	7	5	3	6	7	6	2	6	6	94	5	6	3	4	2	4	2	5	5	6	3	5	5	5	5	5	5	2	7	7	91
S0318_PM	4	6	2	5	5	4	1	7	4	3	4	5	2	5	2	6	7	3	3	2	80	4	6	4	4	5	5	1	5	6	5	5	5	5	5	3	5	2	1	3	5	84	5	7	6	5	2	4	4
S0318_RB	1	7	1	7	1	1	1	7	7	7	7	7	7	7	7	7	7	1	7	7	104	7	7	1	7	1	1	7	7	7	7	7	7	7	7	7	7	7	1	7	7	116	5	6	6	7	4	7	7
S1018_AC	7	5	7	6	3	7	6	7	7	7	7	7	7	7	1	7	5	5	2	7	117	7	5	7	6	2	7	7	7	6	5	7	7	7	7	6	7	5	5	2	6	118
S1018_NF	7	7	6	6	1	2	7	1	1	5	7	7	7	7	3	7	1	4	7	7	100	7	7	2	5	5	1	7	7	1	6	7	7	5	7	1	7	4	4	7	7	104
S1018_DM	7	7	5	7	5	1	7	7	4	7	7	7	4	7	3	7	5	5	5	5	112	7	7	6	6	7	4	7	7	7	7	7	7	5	7	3	7	4	4	7	7	123
S1018_AS	7	5	5	7	2	4	6	6	5	6	7	7	6	7	6	6	2	5	5	7	111	7	7	6	6	1	4	7	7	6	7	7	7	7	7	7	7	5	5	6	7	123
S1018_MH	7	7	7	7	1	3	7	5	7	7	6	7	7	7	7	7	6	3	4	7	119	7	7	7	7	3	5	7	7	7	7	7	7	7	7	7	7	7	4	6	7	130
S1018_JC	7	7	4	6	2	2	7	7	7	6	7	7	7	7	7	7	5	5	2	6	115	7	7	2	7	4	2	7	7	6	7	7	7	7	7	7	7	6	4	5	7	120
S1018_DDSG	3	5	4	3	2	5	6	5	5	5	6	6	3	7	3	6	5	2	2	5	88	7	7	6	6	5	5	7	7	6	7	7	7	6	7	5	7	7	4	5	7	125	5	7	6	7	5	6	7
S1018_CS	6	7	4	3	3	3	6	7	4	6	7	6	5	6	6	6	2	5	7	6	105	7	6	3	3	3	4	7	7	4	6	7	7	3	6	6	7	3	4	7	7	107	5	6	6	6	2	4	6
S1018_VP	5	5	4	5	1	6	5	5	3	6	7	7	5	7	6	7	2	4	1	7	98	7	5	4	6	2	4	6	7	3	7	7	7	6	6	7	7	1	5	2	7	106	6	5	4	5	1	5	4
S1018_IS	7	7	6	5	3	6	7	7	4	7	7	7	6	7	6	7	4	7	5	7	122	7	7	6	3	4	6	7	7	5	6	7	7	7	7	7	7	4	6	5	7	122	6	7	5	5	5	6	7
S1018_MT	5	6	6	5	3	5	7	6	6	6	7	7	6	7	6	7	4	5	4	7	115	6	6	6	6	3	6	7	6	6	7	7	7	6	7	6	6	4	4	3	7	116
																					102.804																					112.773
																					16.4244																					13.9398
[truncated: 14 more columns]

## Sheet: Total
	Total_pre	Total_post	TotalPost_post
	98	108
	107	118	94
	101	117	114
	112	115	116
	50	83
	106	109
	111	127
	99	113	106
	106	114	110
	107	108
	93	107
	108	124	115
	116	117
	88	84	95
	125	132	133
	101	118	110
	108	.
	114	.
	113	128	115
	117	125	117
	108	122
	41	70	100
	91	108	101
	125	130	128
	100	111	106
	98	101	108
	109	113	112
	97	112
	119	134	126
	81	98
	91	118	106
	109	113	111
	94	91
	80	84	97
	104	116	112
	117	118
	100	104
	112	123
	111	123
	119	130
	115	120
	88	125	122
	105	107	106
	98	106	89
	122	122	123
	115	116
	102.804	112.773	110.556
	16.4244	13.9398
Stats T test
pré vs post
pré vs post post
pré vs non formé
post post vs non formé
