# Supplementary material for: Can empathy be taught? A cross-sectional survey assessing training to deliver the diagnosis of end stage renal disease
Source: PLoS One. 2021 Sep 8;16(9):e0249956. doi: 10.1371/journal.pone.0249956 (PMC8425537; doi:10.1371/journal.pone.0249956)
Supplement: S2 File — (XLSX) [file pone.0249956.s002.xlsx]

## Sheet: Response
Participation to the training session	Q1	Q2	Q3	Q4	Q5	Q6	Q7	Q8	Q9	Q10	Q11	Q12	Q13	Q14	Q15	Q16	Q17	Q18	Q19	Q20	Q1 rev	Q3 rev	Q6 rev	Q7 rev	Q8 rev	Q11 rev	Q12 rev	Q14 rev	Q18 rev	Total
no	1	7	5	4	6	7	1	1	5	6	3	4	5	1	6	7	2	7	4	7	7	3	1	7	7	5	4	7	1	101
no	7	7	4	7	7	4	7	7	1	7	1	1	7	1	4	7	1	7	7	4	1	4	4	1	1	7	7	7	1	92
no	6	6	3	2	4	5	3	5	2	5	4	3	2	3	4	5	3	3	6	3	2	5	3	5	3	4	5	5	5	79
no	5	5	5	6	4	6	2	4	3	5	2	1	6	3	4	7	4	2	5	5	3	3	2	6	4	6	7	5	6	96
no	3	7	6	6	5	2	2	3	2	4	3	1	6	2	4	7	3	4	4	5	5	2	6	6	5	5	7	6	4	99
no	2	5	2	4	3	2	2	3	4	6	1	1	4	1	7	6	5	3	2	7	6	6	6	6	5	7	7	7	5	108
no	3	7	2	5	5	3	5	5	6	5	3	1	5	1	4	7	7	6	7	6	5	6	5	3	3	5	7	7	2	107
no	2	6	3	6	5	3	5	3	4	5	2	2	6	1	6	6	2	4	6	7	6	5	5	3	5	6	6	7	4	106
no	7	6	3	6	6	4	5	4	6	6	1	5	5	3	4	7	6	7	1	6	1	5	4	3	4	7	3	5	1	92
no	4	7	3	4	5	2	3	3	3	6	1	1	4	1	6	7	1	5	6	6	4	5	6	5	5	7	7	7	3	104
no	3	6	4	3	5	4	2	3	3	3	3	1	3	3	5	4	6	3	3	3	5	4	4	6	5	5	7	5	5	90
no	2	7	4	5	6	6	2	2	3	5	3	1	6	1	5	5	4	3	7	6	6	4	2	6	6	5	7	7	5	107
no	3	6	4	6	4	5	3	6	6	6	2	2	6	3	5	6	3	5	5	5	5	4	3	5	2	6	6	5	3	97
no	2	5	7	4	5	4	1	3	1	6	1	1	5	2	5	6	2	4	7	7	6	1	4	7	5	7	7	6	4	100
no	6	6	5	7	3	6	1	5	6	5	4	1	6	1	3	6	2	7	6	5	2	3	2	7	3	4	7	7	1	91
no	6	7	1	7	6	1	1	1	5	7	1	1	7	1	7	7	5	7	7	7	2	7	7	7	7	7	7	7	1	124
no	2	7	3	7	7	5	4	2	6	6	1	1	6	5	6	7	6	4	7	7	6	5	3	4	6	7	7	3	4	117
no	3	6	1	7	4	1	1	3	5	6	4	1	7	2	4	6	6	7	4	6	5	7	7	7	5	4	7	6	1	110
no	3	6	4	7	5	3	4	2	3	4	2	3	5	2	6	6	2	4	6	4	5	4	5	4	6	6	5	6	4	99
no	2	7	4	6	2	2	2	2	6	7	2	1	7	1	7	7	7	5	5	7	6	4	6	6	6	6	7	7	3	119
no	4	6	2	6	7	6	4	1	7	6	1	1	3	1	4	7	4	4	5	7	4	6	2	4	7	7	7	7	4	110
no	4	7	3	5	6	7	3	3	6	7	5	1	6	1	3	7	3	6	6	6	4	5	1	5	5	3	7	7	2	101
no	3	6	3	1	2	1	2	3	5	4	3	3	6	2	5	3	5	4	5	6	5	5	7	6	5	5	5	6	4	96
no	3	6	2	4	5	2	2	2	4	5	2	2	4	2	5	5	3	5	7	6	5	6	6	6	6	6	6	6	3	104
no	1	7	2	6	5	2	2	2	7	7	1	2	6	1	7	7	7	2	6	7	7	6	6	6	6	7	6	7	6	129
no	3	7	2	7	4	2	1	7	6	7	1	1	6	1	7	6	6	6	7	7	5	6	6	7	1	7	7	7	2	118
no	4	7	4	7	7	7	7	7	7	6	1	1	7	1	7	7	7	1	7	7	4	4	1	1	1	7	7	7	7	115
yes	3	6	3	6	6	3	2	3	2	6	1	2	6	1	6	6	4	5	6	7	5	5	5	6	5	7	6	7	3	110
yes	2	6	3	2	6	6	1	1	5	6	1	1	2	1	7	6	5	2	5	7	6	5	2	7	7	7	7	7	6	111
yes	1	6	1	7	4	1	1	1	7	6	1	1	7	1	7	7	6	4	2	7	7	7	7	7	7	7	7	7	4	126
yes	1	7	1	7	5	1	1	1	7	7	1	1	7	1	7	7	3	5	5	7	7	7	7	7	7	7	7	7	3	128
yes	3	7	2	5	2	4	4	2	3	7	5	1	7	3	7	7	3	7	1	7	5	6	4	4	6	3	7	5	1	97
yes	3	6	2	7	4	1	1	3	3	6	3	1	7	1	2	7	5	3	7	4	5	6	7	7	5	5	7	7	5	112
yes	1	6	1	4	5	5	3	5	6	7	1	1	6	1	7	7	5	1	5	6	7	7	3	5	3	7	7	7	7	117
yes	1	7	5	6	4	5	2	1	5	6	2	2	6	2	5	7	5	2	6	7	7	3	3	6	7	6	6	6	6	114
yes	2	6	2	7	2	4	2	2	6	6	2	2	2	2	6	6	6	4	3	6	6	6	4	6	6	6	6	6	4	106
yes	7	7	5	7	7	7	2	7	7	7	4	1	7	1	6	7	7	7	1	7	1	3	1	6	1	4	7	7	1	101
yes	3	6	4	5	4	6	2	2	6	6	2	2	5	2	5	6	5	3	6	6	5	4	2	6	6	6	6	6	5	106
yes	2	6	1	5	4	3	2	3	6	5	1	1	6	1	7	7	6	6	5	6	6	7	5	6	5	7	7	7	2	115
yes	3	7	2	6	5	3	3	3	5	7	3	3	6	2	7	7	6	3	2	7	5	6	5	5	5	5	5	6	5	112
yes	3	6	2	6	2	4	2	3	3	6	1	1	5	1	7	6	1	5	7	7	5	6	4	6	5	7	7	7	3	106
yes	5	7	5	7	7	7	2	2	6	7	1	2	7	1	7	7	3	3	7	7	3	3	1	6	6	7	6	7	5	116
yes	2	5	4	5	1	3	4	4	3	5	3	2	6	3	7	5	2	3	1	5	6	4	5	4	4	5	6	5	5	89
yes	2	7	3	5	5	2	1	1	6	7	1	1	6	1	7	7	2	3	7	7	6	5	6	7	7	7	7	7	5	123
yes	5	3	5	6	4	5	2	3	3	5	3	2	6	3	6	5	4	4	7	5	3	3	3	6	5	5	6	5	4	94
yes	1	7	1	6	4	1	1	1	7	7	1	1	7	1	7	7	7	4	7	7	7	7	7	7	7	7	7	7	4	133
yes	2	6	6	5	6	2	3	1	2	6	1	1	3	1	7	6	2	4	6	6	6	2	6	5	7	7	7	7	4	106
yes	3	7	2	7	5	2	1	2	6	6	2	1	7	1	7	7	6	4	4	6	5	6	6	7	6	6	7	7	4	122
yes	6	7	5	5	3	5	4	1	6	4	1	2	6	1	4	6	6	4	4	6	2	3	3	4	7	7	6	7	4	100
yes	3	6	3	6	6	4	3	4	6	6	2	3	5	3	6	6	6	4	7	7	5	5	4	5	4	6	5	5	4	110
yes	3	6	3	7	2	3	6	2	5	6	2	1	7	2	5	7	3	2	7	5	5	5	5	2	6	6	7	6	6	108
yes	5	6	2	6	6	6	2	2	5	4	4	2	4	4	5	5	5	4	4	4	3	6	2	6	6	4	6	4	4	95
yes	3	7	2	6	5	3	2	3	6	7	2	2	6	4	7	6	7	4	4	7	5	6	5	6	5	6	6	4	4	115
