# Supplementary material for: Can empathy be taught? A cross-sectional survey assessing training to deliver the diagnosis of end stage renal disease
Source: PLoS One. 2021 Sep 8;16(9):e0249956. doi: 10.1371/journal.pone.0249956 (PMC8425537; doi:10.1371/journal.pone.0249956)
Supplement: S3 File — (XLSX) [file pone.0249956.s003.xlsx]

## Sheet: Response to quesions 1
Age	Sex	Type of practice	Q1	Q2	Q3	Q4	Q5	Q6	Q7	Q8	Q9	Q10	Q11	Q12	Q13	Q14	Q15	Q16	Q17	Q18	Q19	Q20	Q1 rev	Q3 rev	Q6 rev	Q7 rev	Q8 rev	Q11 rev	Q12 rev	Q14 rev	Q18 rev	Total
44.9315	Women	HU	1	6	1	7	5	2	2	1	7	7	1	1	7	1	6	7	7	6	6	7	7	7	6	6	7	7	7	7	2	128
40.1096	Man	H	1	7	5	7	3	5	1	1	7	7	1	1	7	1	5	7	4	5	6	7	7	3	3	7	7	7	7	7	3	118
33.2822	Man	HU	3	6	3	5	6	3	2	2	6	5	3	2	5	2	5	6	6	2	6	6	5	5	5	6	6	5	6	6	6	112
38.0712	Man	H	2	7	2	7	5	1	1	1	2	6	1	1	6	1	6	7	2	5	5	7	6	6	7	7	7	7	7	7	3	117
49.0849	Women	H	4	7	5	6	6	2	4	3	2	5	6	1	5	3	3	7	3	6	4	6	4	3	6	4	5	2	7	5	2	92
47.4466	Women	A	5	7	2	7	7	1	1	1	5	7	2	1	7	1	7	7	4	4	7	7	3	6	7	7	7	6	7	7	4	126
47.4548	Man	HU	2	5	6	5	4	5	1	3	5	4	5	1	6	1	4	7	3	3	5	4	6	2	3	7	5	3	7	7	5	97
45.9068	Man	HU	4	6	3	6	4	2	3	2	4	6	2	2	6	2	5	5	4	3	4	5	4	5	6	5	6	6	6	6	5	104
45.6575	Man	HU	3	6	2	4	2	6	1	1	5	6	1	1	5	2	6	6	5	2	6	6	5	6	2	7	7	7	7	6	6	110
68.9945	Man	A	2	7	6	4	2	4	4	2	4	7	2	2	4	2	6	5	4	5	5	7	6	2	4	4	6	6	6	6	3	98
40.2137	Man	H	4	6	6	6	2	6	6	2	1	4	3	2	2	2	7	6	1	7	2	5	4	2	2	2	6	5	6	6	1	76
64.2466	Man	HU	2	6	3	6	6	3	2	1	4	5	2	1	6	2	5	5	3	4	6	6	6	5	5	6	7	6	7	6	4	110
42.5808	Women	H	5	5	2	6	6	2	1	1	7	7	1	1	7	3	6	6	3	5	5	7	3	6	6	7	7	7	7	5	3	116
51.9973	Women	H	2	7	1	7	7	1	2	1	7	7	1	1	6	1	1	6	7	5	2	7	6	7	7	6	7	7	7	7	3	121
53.2247	Man	HU	1	7	2	5	7	1	2	1	6	6	2	1	6	1	7	7	1	4	5	7	7	6	7	6	7	6	7	7	4	121
47.7699	Women	HU	2	6	3	6	6	4	3	2	3	6	2	2	6	1	2	6	4	2	6	7	6	5	4	5	6	6	6	7	6	109
55.6822	Man	H	1	6	2	7	6	2	4	2	5	7	1	1	5	1	5	6	5	4	5	6	7	6	6	4	6	7	7	7	4	117
48.1452	Man	HU	3	6	4	2	2	2	2	1	6	5	3	2	2	1	6	5	6	4	1	7	5	4	6	6	7	5	6	7	4	98
62.0164	Man	HU	4	6	4	4	5	4	6	3	2	4	2	2	6	3	6	5	4	2		6	4	4	4	2	5	6	6	5	6	90
57.9123	Man	H	3	7	3	4	6	3	2	3	6	5	2	6	6	3	2	6	6	3	5	6	5	5	5	6	5	6	2	5	5	103
48.8055	Women	H	1	7	1	7	7	1	1	1	5	7	1	1	7	1	7	7	4	3	5	7	7	7	7	7	7	7	7	7	5	131
.	Man	H	2	6	1	2	4	2	1	2	6	6	3	2	4	2	6	6	6	2	7	6	6	7	6	7	6	5	6	6	6	114
.	Women	H	1	7	1	7	7	1	1	1	7	7	1	1	7	1	7	7	6	3	7	7	7	7	7	7	7	7	7	7	5	137
40.8822	Man	H	3	6	5	4	3	6	3	3	6	6	3	2	3	1	5	6	4	4	4	5	5	3	2	5	5	5	6	7	4	94
37.9068	Man	H	3	6	2	6	5	3	2	2	5	5	2	3	5	2	5	6	4	4	6	6	5	6	5	6	6	6	5	6	4	108
42.4164	Man	H	2	4	2	4	4	6	3	1	5	6	2	2	3	2	4	6	3	4	4	5	6	6	2	5	7	6	6	6	4	96
30.0247	Man	H	3	7	3	6	6	5	7	4	3	5	1	2	3	6	5	5	2	6	4	5	5	5	3	1	4	7	6	2	2	86
.	Women	H	5	4	7	6	4	6	2		2	4	2	1	6	1	7	6	3	1	7	7	3	1	2	6	4	6	7	7	7	99
.	Women	H	4	7	5	3	2	6	3	4	6	6	3	5	2	3	3	5	3	6	3	6	4	3	2	5	4	5	3	5	2	79
37.9068	Man	H	2	6	4	7	6	5	3	2	5	5	2	3	7	3	5	6	5	3	5	6	6	4	3	5	6	6	5	5	5	108
37.6356	Women	H	3	7	4	3	5	2	2	2	5	6	3	1	4	3	6	7	4	5	4	6	5	4	6	6	6	5	7	5	3	104
40.3452	Women	H	1	7	2	6	6	5	1	3	5	6	1	1	6	1	6	7	6	4	6	5	7	6	3	7	5	7	7	7	4	119
38.8301	Women	H	3	5	3	4	5	3	5	5	5	7	2	2	6	2	5	6	5	4	5	6	5	5	5	3	3	6	6	6	4	102
46.2466	Man	HU	5	6	4	6	6	5	4	3	5	6	3	2	5	3	5	6	5	5	4	4	3	4	3	4	5	5	6	5	3	96
33.4027	Man	H	5	6	2	5	2	1	2	1	3	7	1	1	4	1	7	7	1	2	1	6	3	6	7	6	7	7	7	7	6	105
.	Man	HU	3	7	5	5	4	2	3	3	6	4	3	2	5	3	3	5	4	7	4	4	5	3	6	5	5	5	6	5	1	92
64.5205	Man	HU	3	6	4	3	5	6	2	2	3	5	2	1	4	2	6	5	3	3	4	6	5	4	2	6	6	6	7	6	5	97
44.2795	Women	H	3	6	3	5	6	6	2	2	5	6	1	1	5	1	6	7	5	3	5	7	5	5	2	6	6	7	7	7	5	113
48.8959	Women	H	6	6	4	7	5	4	1	3	5	6	3	3	6	2	5	6	2	4	2	5	2	4	4	7	5	5	5	6	4	97
55.9233	Women	HU	1	7	1	7	5	1	1	1	2	7	1	1	7	1	7	7	3	5	7	7	7	7	7	7	7	7	7	7	3	125
54.7781	Man	HU	3	5	2	5	2	2	1	3	2	5	3	2	2	2	5	6	2	4	4	5	5	6	6	7	5	5	6	6	4	93
41.4685	Women	H	1	7	4	5	5	5	1	2	6	6	2	2	6	1	5	6	5	4	7	7	7	4	3	7	6	6	6	7	4	115
.	Women	H	2	7	1	4	3	1	2	2	6	6	2	1	5	1	6	5	1	5	3	6	6	7	7	6	6	6	7	7	3	107
44.6959	Man	HU	6	7	2	7	7	2	7	1	6	6	2	2	6	2	5	6	6	4	2	6	2	6	6	1	7	6	6	6	4	108
.	Man	A	2	7	2	6	7	2	2	2	6	7	1	2	5	1	7	7	6	3	7	7	6	6	6	6	6	7	6	7	5	127
32.8822	Women	A	2	7	2	7	5	2	2	2	4	5	1	1	3	1	6	5	3	5	4	6	6	6	6	6	6	7	7	7	3	109
32.589	Women	H	4	7	1	7	4	1	1	1	7	7	2	1	6	2	7	7	7	2	5	6	4	7	7	7	7	6	7	6	6	127
46.3945	Women	H	1	7	1	4	1	2	2	2	5	5	3	3	5	2	5	5	5	3	4	5	7	7	6	6	6	5	5	6	5	104
71.2685	Man	L	1	7	1	7	3	7	1	3	1	7	1	1	7	1	1	7	1	7	1	7	7	7	1	7	5	7	7	7	1	98
59.8411	Man	H	4	7	3	7	5	2	4	7	4	6	3	2	5	3	7	6	5	7	6	6	4	5	6	4	1	5	6	5	1	101
56.7589	Women	A	4	6	2	6	5	2	2	1	4	5	2	1	5	2	6	7	5	4	5	6	4	6	6	6	7	6	7	6	4	112
56.8027	Women	L	6	7	2	7	7	2	5	1	1	7	3	1	7	1	5	7	3	4	6	6	2	6	6	3	7	5	7	7	4	110
43.9918	Man	H	3	6	4	4	6	5	5	2	6	5	3	2	4	4	6	6	4	4	6	6	5	4	3	3	6	5	6	4	4	99
35.789	Women	L	2	7	1	7	6	2	1	1	7	7	1	2	7	1	7	7	6	4	7	7	6	7	6	7	7	7	6	7	4	132
.	Women	H	4	6	3	5	3	3	6	3	4	6	1	1	5	1	7	7	5	3	6	6	4	5	5	2	5	7	7	7	5	107
45.0274	Women	L	4	7	4	6	7	7	2	2	7	7	2	2	5	2	4	7	4	7	5	6	4	4	1	6	6	6	6	6	1	105
.	Man	L	3	7	6	7	7	7	4	7	4	7	1	1	7	1	2	7	7	7	5	7	5	2	1	4	1	7	7	7	1	102
64.7014	Man	L	6	6	6	6	5	6	2	2	2	6	3	2	5	2	2	6	2	6	6	6	2	2	2	6	6	5	6	6	2	89
66.2384	Man	H	1	7	1	5	6	2	3	4	3	6	2	1	2	3	7	7	5	4	5	6	7	7	6	5	4	6	7	5	4	110
33.3589	Women	H	2	6	2	4	4	3	2	2	5	7	1	2	5	1	7	6	6	5	4	7	6	6	5	6	6	7	6	7	3	113
28.7616	Women	H	7	4	2	7	7	4	4	7	1	6	7	3	5	3	7	4	1	7	1	5	1	6	4	4	1	1	5	5	1	76
40.189	Women	H	1	7	3		5	1	1	1	6	7	1	2	4	1	5	5	5	6	4	7	7	5	7	7	7	7	6	7	2	110
62.9644	Man	L	2	5	2		5	2	5	3	6	7	3	2	5	3	7	7	5	5	5	7	6	6	6	3	5	5	6	5	3	104
52.5315	Women	HU	1	6	2	7	6	1	2	1	6	6	1	1	7	1	7	7	5	5	6	7	7	6	7	6	7	7	7	7	3	127
47.9945	Women	H	1	7	4	4	4	7	7	2	1	6	2	1	6	1	3	6	1	5	1	5	7	4	1	1	6	6	7	7	3	86
38.3699	Women	L	3	7	2	4	1	1	2	1	2	5	1	2	5	1	7	5	1	7	4	5	5	6	7	6	7	7	6	7	1	98
35.2575	Women	H	1	7	3	6	5	2	5	2	3	5	1	2	5	1	6	6	5	4	1	6	7	5	6	3	6	7	6	7	4	106
39.3178	Man	A	3	6	3	5	6	2	5	2	4	5	1	1	4	1	3	5	4	6	5	5	5	5	6	3	6	7	7	7	2	100
41.9589	Man	L	1	7	1	6	3	6	2	2	7	7	2	2	6	2	7	7	7	2	3	7	7	7	2	6	6	6	6	6	6	119
68.4466	Man	L	1	7	7	4	6	3	1	1	7	7	1	1	6	1	7	7	6	3	6	6	7	1	5	7	7	7	7	7	5	122
42.2658	Women	H	1	7	1	7	7	1	1	1	1	7	1	1	7	1	7	7	4	1	7	7	7	7	7	7	7	7	7	7	7	131

## Sheet: Sheet1
Age	Sex	Type of practice	Total
44.9315	Women	HU	128
40.1096	Man	H	118
33.2822	Man	HU	112
38.0712	Man	H	117
49.0849	Women	H	92
47.4466	Women	A	126
47.4548	Man	HU	97
45.9068	Man	HU	104
45.6575	Man	HU	110
68.9945	Man	A	98
40.2137	Man	H	76
64.2466	Man	HU	110
42.5808	Women	H	116
51.9973	Women	H	121
53.2247	Man	HU	121
47.7699	Women	HU	109
55.6822	Man	H	117
48.1452	Man	HU	98
62.0164	Man	HU	90
57.9123	Man	H	103
48.8055	Women	H	131
.	Man	H	114
.	Women	H	137
40.8822	Man	H	94
37.9068	Man	H	108
42.4164	Man	H	96
30.0247	Man	H	86
.	Women	H	99
.	Women	H	79
37.9068	Man	H	108
37.6356	Women	H	104
40.3452	Women	H	119
38.8301	Women	H	102
46.2466	Man	HU	96
33.4027	Man	H	105
.	Man	HU	92
64.5205	Man	HU	97
44.2795	Women	H	113
48.8959	Women	H	97
55.9233	Women	HU	125
54.7781	Man	HU	93
41.4685	Women	H	115
.	Women	H	107
44.6959	Man	HU	108
.	Man	A	127
32.8822	Women	A	109
32.589	Women	H	127
46.3945	Women	H	104
71.2685	Man	L	98
59.8411	Man	H	101
56.7589	Women	A	112
56.8027	Women	L	110
43.9918	Man	H	99
35.789	Women	L	132
.	Women	H	107
45.0274	Women	L	105
.	Man	L	102
64.7014	Man	L	89
66.2384	Man	H	110
33.3589	Women	H	113
28.7616	Women	H	76
40.189	Women	H	110
62.9644	Man	L	104
52.5315	Women	HU	127
47.9945	Women	H	86
38.3699	Women	L	98
35.2575	Women	H	100
39.3178	Man	A	119
41.9589	Man	L	122
68.4466	Man	L	131
42.2658	Women	H	106

## Sheet: Sheet2
Age	Sex	Type of practice	Total
28.7616	woman	H	76
32.589	woman	H	127
32.8822	woman	A	109
33.3589	woman	H	113	woman	110.971
35.789	woman	L	132		14.9534
37.6356	woman	H	104	man	103.757
38.3699	woman	L	98		11.1838
38.8301	woman	H	102	Age	47.0346
40.189	woman	H	110		10.5991
40.3452	woman	H	119		107.211
41.4685	woman	H	115		13.5245
42	woman	H	131
42.5808	woman	H	116
44.2795	woman	H	113
44.9315	woman	HU	128
45.0274	woman	L	105
46.3945	woman	H	104
47.4466	woman	A	126
47.7699	woman	HU	109
47.9945	woman	H	86
48.8055	woman	H	131
48.8959	woman	H	97
49.0849	woman	H	92
51.9973	woman	H	121
52.5315	woman	HU	127
55.9233	woman	HU	125
56.7589	woman	A	112
56.8027	woman	L	110
.	woman	H	137
.	woman	H	99
.	woman	H	79
.	woman	H	107
.	woman	H	107
35	woman	H	106
30.0247	man	H	86
33.2822	man	HU	112
33.4027	man	H	105
37.9068	man	H	108
37.9068	man	H	108
38.0712	man	H	117
39	man	A	100
40.1096	man	H	118
40.2137	man	H	76
40.8822	man	H	94
42	man	L	119
42.4164	man	H	96
43.9918	man	H	99
44.6959	man	HU	108
45.6575	man	HU	110
45.9068	man	HU	104
46.2466	man	HU	96
47.4548	man	HU	97
48.1452	man	HU	98
53.2247	man	HU	121
54.7781	man	HU	93
55.6822	man	H	117
57.9123	man	H	103
59.8411	man	H	101
62.0164	man	HU	90
62.9644	man	L	104
64.2466	man	HU	110
64.5205	man	HU	97
64.7014	man	L	89
66.2384	man	H	110
68	man	L	122
68.9945	man	A	98
71.2685	man	L	98
.	man	H	114
.	man	HU	92
.	man	A	127
.	man	L	102
